# Supplementary material for: Structural Basis for BD1-Preferring 2,4-Disubstituted Pyrimidine BRDT Inhibitors
Source: J Med Chem. 2026 Apr 15;69(9):11088–108. doi: 10.1021/acs.jmedchem.6c00180 (PMC13181795; doi:10.1021/acs.jmedchem.6c00180)
Supplement: Supplementary file 2 [file jm6c00180_si_002.csv]

Compound	SMILE	Ki BRDT-1 (nM), FP	Ki BRD4-1 (nM), FP	Kd BRDT-1 (nM) BROMOscan	Kd BRDT-2 (nM) BROMOscan	Kd BRDT-T BROMOscan	Kd BRD4-1 (nM) BROMOscan	Kd BRD4-2 (nM) BROMOscan	Kd BRD4-T (nM) BROMOscan	Kd BRD2-1 (nM) BROMOscan	Kd BRD2-2 (nM) BROMOscan	Kd BRD3-1 (nM) BROMOscan	Kd BRD3-2 (nM) BROMOscan	IC50 BRDT-1 (nM) AlphaScreen	IC50 BRDT-T (nM) AlphaScreen	IC50 BRD4-T (μM) AlphaScreen	IC50 BRDT-2 (nM) AlphaScreen	IC50 BRD4-1 (nM) AlphaScreen	IC50 BRD4-2 (nM) AlphaScreen	IC50 JAK2 (nM) AlphaScreen	IC50 FLT3 (nM) AlphaScreen	MM1.S cell growth inhibition (µM)	T1/2 human liver microsomes (min)	T1/2 mouse liver microsomes (min)	Human Clint (µL/mg protein)	Mouse Clint (µL/mg protein)	Human Scale-up Clint (ML/min/Kg))	Mouse Scale-up Clint (ML/min/Kg))	MDCK-MDR1 (10-6cm/s)
8	CC(C=N1)=C(NC2=CC(C(OC)=O)=CC(NS(C(C)(C)C)(=O)=O)=C2)N=C1NC3=CC(F)=C(C(NC4CCNCC4)=O)C=C3	22±2	43±2											29.5				51.3
9	CC(C=N1)=C(NC2=CC(C(NCC(O)=O)=O)=CC(NS(C(C)(C)C)(=O)=O)=C2)N=C1NC3=CC(F)=C(C(NC4CCNCC4)=O)C=C3	41±1	44±1											13.7				16.7
10	CC(C=N1)=C(NC2=CC(C(N[C@H](CC3=CC=CC=C3)C(O)=O)=O)=CC(NS(C(C)(C)C)(=O)=O)=C2)N=C1NC4=CC(F)=C(C(NC5CCNCC5)=O)C=C4	28±2	63±2											17.3				28.4
11	CC(C=N1)=C(NC2=CC(C(N[C@@H](CC3=CC=CC=C3)C(O)=O)=O)=CC(NS(C(C)(C)C)(=O)=O)=C2)N=C1NC4=CC(F)=C(C(NC5CCNCC5)=O)C=C4	56±1	105±2											12.7				14.3
12	CC(C=N1)=C(NC2=CC(C(N[C@H]([C@@H](O)C)C(O)=O)=O)=CC(NS(C(C)(C)C)(=O)=O)=C2)N=C1NC3=CC(F)=C(C(NC4CCNCC4)=O)C=C3	27±2	89±1											15.9				52.8
13	CC(C=N1)=C(NC2=CC(C(N[C@H](CO)C(O)=O)=O)=CC(NS(C(C)(C)C)(=O)=O)=C2)N=C1NC3=CC(F)=C(C(NC4CCNCC4)=O)C=C3	8.8±1	55±1	1.6	6.1	5.0	22	2.9	2.7	110	23	49	15	19.3	56.1	1.99	113	256	181	8130	>10000	4.3	231	870	6.0	1.6	7.5	7.0	<0.22
14	CC(C=N1)=C(NC2=CC(C(N[C@H](CCC(O)=O)C(O)=O)=O)=CC(NS(C(C)(C)C)(=O)=O)=C2)N=C1NC3=CC(F)=C(C(NC4CCNCC4)=O)C=C3	10±1	43±1											21.3			726	124	618	>10000	>10000	6.8
15	CC(C=N1)=C(NC2=CC(C(N[C@H](CCC(N)=O)C(O)=O)=O)=CC(NS(C(C)(C)C)(=O)=O)=C2)N=C1NC3=CC(F)=C(C(NC4CCNCC4)=O)C=C3	8.7±0.2	7.6±1											22.0				119
16	CC(C=N1)=C(NC2=CC(C(NC(C)(C)C)=O)=CC(NS(C(C)(C)C)(=O)=O)=C2)N=C1NC3=CC(F)=C(C(NC4CCNCC4)=O)C=C3	94±3	101±3											24.5				43.7
17	CC(C=N1)=C(NC2=CC(C(NCCC3=CC=CC=C3)=O)=CC(NS(C(C)(C)C)(=O)=O)=C2)N=C1NC4=CC(F)=C(C(NC5CCNCC5)=O)C=C4	46±3	58±2											39.3				92.0
18	CC(C=N1)=C(NC2=CC(C(NCC(OC)=O)=O)=CC(NS(C(C)(C)C)(=O)=O)=C2)N=C1NC3=CC(F)=C(C(NC4CCNCC4)=O)C=C3	26±2	42±1											20.4				32.2
19	CC(C=N1)=C(NC2=CC(C(NCCC(O)=O)=O)=CC(NS(C(C)(C)C)(=O)=O)=C2)N=C1NC3=CC(F)=C(C(NC4CCNCC4)=O)C=C3	27±2	49±2											12.7				53.0
20	CC(C=N1)=C(NC2=CC(C(NCCCC(O)=O)=O)=CC(NS(C(C)(C)C)(=O)=O)=C2)N=C1NC3=CC(F)=C(C(NC4CCNCC4)=O)C=C3	41±4	47±3											11.1				29.2
21	CC(C=N1)=C(NC2=CC(C(NCS(=O)(O)=O)=O)=CC(NS(C(C)(C)C)(=O)=O)=C2)N=C1NC3=CC(F)=C(C(NC4CCNCC4)=O)C=C3	32±3	56±2											11.5				22.2
22	CC(C=N1)=C(NC2=CC(C(NCCS(=O)(N)=O)=O)=CC(NS(C(C)(C)C)(=O)=O)=C2)N=C1NC3=CC(F)=C(C(NC4CCNCC4)=O)C=C3	22±0.6	44±0.8											9.2				16.9
23	CC(C=N1)=C(NC2=CC(C(NCC(N)=O)=O)=CC(NS(C(C)(C)C)(=O)=O)=C2)N=C1NC3=CC(F)=C(C(NC4CCNCC4)=O)C=C3	54±0.6	93±1											12.2				12.2
24	CC(C=N1)=C(NC2=CC(C(N[C@H](C(O)=O)CCO)=O)=CC(NS(C(C)(C)C)(=O)=O)=C2)N=C1NC3=CC(F)=C(C(NC4CCNCC4)=O)C=C3	8.3±1	32±1
25	CC(C=N1)=C(NC2=CC(C(N[C@@H](CO)CC(O)=O)=O)=CC(NS(C(C)(C)C)(=O)=O)=C2)N=C1NC3=CC(F)=C(C(NC4CCNCC4)=O)C=C3	21±3.1	41±2
26	CC(C=N1)=C(NC2=CC(C(NCCOCCOCCC(O)=O)=O)=CC(NS(C(C)(C)C)(=O)=O)=C2)N=C1NC3=CC(F)=C(C(NC4CCNCC4)=O)C=C3	39±3	117±4
27	CC(C=N1)=C(NC2=CC(C(NCCCCCCCC(O)=O)=O)=CC(NS(C(C)(C)C)(=O)=O)=C2)N=C1NC3=CC(F)=C(C(NC4CCNCC4)=O)C=C3	45±3	108±4
28	CC(C=N1)=C(NC2=CC(C(NCCCCCCC(O)=O)=O)=CC(NS(C(C)(C)C)(=O)=O)=C2)N=C1NC3=CC(F)=C(C(NC4CCNCC4)=O)C=C3	44±2	112±0.3
29	CC(C=N1)=C(NC2=CC(C(NCCOCCC(O)=O)=O)=CC(NS(C(C)(C)C)(=O)=O)=C2)N=C1NC3=CC(F)=C(C(NC4CCNCC4)=O)C=C3	87±0.9	191±0.8
30	CC(C=N1)=C(NC2=CC(C(NCCCCCC(O)=O)=O)=CC(NS(C(C)(C)C)(=O)=O)=C2)N=C1NC3=CC(F)=C(C(NC4CCNCC4)=O)C=C3	16±1	65±0.9
